# Supplementary material for: The Toxicity, Sublethal Effects, and Biochemical Mechanism of β-Asarone, a Potential Plant-Derived Insecticide, against Bemisia tabaci
Source: Int J Mol Sci. 2022 Sep 9;23(18):10462. doi: 10.3390/ijms231810462 (PMC9501876; doi:10.3390/ijms231810462)
Supplement: Supplementary file 1 [file ijms-23-10462-s001.zip]

Archive with 1 entries (1 files):
- ijms-1900182-supplementary.pdf
